# Supplementary material for: Efficiency of Several Cytochrome P450 Biomarkers in Highlighting the Exposure of Daphnia magna to an Organophosphate Pesticide
Source: Toxics. 2022 Aug 17;10(8):482. doi: 10.3390/toxics10080482 (PMC9416226; doi:10.3390/toxics10080482)
Supplement: Supplementary file 1 [file toxics-10-00482-s001.zip]

Archive with 1 entries (1 files):
- toxics-1846886-supplementary.pdf
